# Supplementary material for: Halogenation of Peptides and Proteins Using Engineered Tryptophan Halogenase Enzymes
Source: Biomolecules. 2022 Dec 8;12(12):1841. doi: 10.3390/biom12121841 (PMC9775415; doi:10.3390/biom12121841)
Supplement: Supplementary file 1 [file biomolecules-12-01841-s001.zip]

Archive with 1 entries (1 files):
- biomolecules-2027702-supplementary.pdf
